# Supplementary material for: Phylogenetic Inferences Based on Distinct Molecular Markers Confirm a Novel Babesia Species (Babesia goianiaensis nov. sp.) in Capybaras (Hydrochoerus hydrochaeris) and Associated Ticks
Source: Microorganisms. 2023 Aug 6;11(8):2022. doi: 10.3390/microorganisms11082022 (PMC10459827; doi:10.3390/microorganisms11082022)
Supplement: Supplementary file 1 [file microorganisms-11-02022-s001.zip]

Archive with 1 entries (1 files):
- microorganisms-2527874-supplementary.xls
