# Supplementary material for: Phylogenetic Inferences Based on Distinct Molecular Markers Confirm a Novel Babesia Species (Babesia goianiaensis nov. sp.) in Capybaras (Hydrochoerus hydrochaeris) and Associated Ticks
Source: Microorganisms. 2023 Aug 6;11(8):2022. doi: 10.3390/microorganisms11082022 (PMC10459827; doi:10.3390/microorganisms11082022)
Supplement: Supplementary file 1 [file microorganisms-11-02022-s001.zip › microorganisms-2527874-supplementary.xls]

## Sheet: MatrixOutput
	DQ200887Babesiapoelea	MF288026peircei	MF288028ugwidiensis	MF288029ugwidiensis	KY436057Bardeae	MW342734	MW290046	OP751800	OP751798	MN101140Theileria	MN101138Theileria	MT903307Tbicornis	AF499604Tbicornis	GU903911Cfelis	AF399930Cfelis	AY485690Cmanul	MG052903Tequi_isolate	KU647709Thaneyi	OP023833Theileria	OP023832Theileria	OP023834Theileria	KY953227Tornithorhynchi	MF287951Tannulata	L02366Tparva	GU726902Tlestoquardi	LC576821Torientalis	KC790443Blengau	MK256976Bconradae	KX008042Bduncani	MT002347Piroplasmidasp	MT002348Piroplasmida	MT002356Piroplasmida	KT937390Tornithorhynchi	LC314658Bmicroti	KR611121Bfelis	M87565Brodhaini	EF222255Babesiacapybara	OR149996 Babesia goianiaensis nov. sp. 42600	OR149998 Babesia goianiaensis nov. sp. 51080 clone 2	OR149995 Babesia goianiaensis nov. sp. 51080 clone 6	OR149997 Babesia goianiaensis nov. sp. 51080 clone 1	OR149999 Babesia goianiaensis nov. sp. 51080 clone 5	KM046917Bbigemina	AY072926Bcanis	KY867435Bovis	JX495403Bbovis
DQ200887 B. poelea
MF288026 B. peircei	0.0018728
MF288028 B. ugwidiensis	0.00437611	0.00375255
MF288029 B. ugwidiensis	0.00437611	0.00375255	0
KY436057B. ardeae	0.0291915	0.0299183	0.0318568	0.0318568
MW342734 Babesia sp.	0.0628159	0.062896	0.0636683	0.0636683	0.064331
MW290046 Babesia sp.	0.0827048	0.0827995	0.0842776	0.0842776	0.0831919	0.016581
OP751800 Babesia sp.	0.063651	0.0639221	0.0659599	0.0659599	0.0640362	0.0181168	0.0345723
OP751798 Babesia sp.	0.062933	0.0637317	0.0650462	0.0650462	0.0633209	0.0165236	0.0331291	0.00124798
MN101140 T. lupei	0.07698	0.0755342	0.07698	0.07698	0.0700918	0.0599789	0.0842429	0.0729879	0.0722719
MN101138 T. lupei	0.0785792	0.0801239	0.0808426	0.0808426	0.0730497	0.0654811	0.0901843	0.0763531	0.0756317	0.0446342
MT903307 T. bicornis	0.0647155	0.0666732	0.0682528	0.0682528	0.0645234	0.0508839	0.0755872	0.0622283	0.0608317	0.0586	0.0596306
AF499604 T. bicornis	0.0678565	0.069591	0.070926	0.070926	0.0690163	0.0577582	0.078934	0.0644023	0.0636826	0.0679201	0.0674139	0.00582201
GU903911 C. felis	0.0842208	0.0850489	0.0864312	0.0864312	0.0832159	0.070909	0.0894587	0.071325	0.0703918	0.0993722	0.0919065	0.063576	0.0652418
AF399930 C. felis	0.0865779	0.0888252	0.0909319	0.0909319	0.084815	0.0691715	0.0886214	0.0687802	0.0680516	0.0978112	0.0934853	0.0631571	0.0665879	0.00439429
AY485690 C. manul	0.0746172	0.0762936	0.0783765	0.0783765	0.0778784	0.0692986	0.0937456	0.0727856	0.0718541	0.0877731	0.0857458	0.0620267	0.0675912	0.0355886	0.0388412
MG052903 T. equi	0.0856761	0.0857395	0.0880505	0.0880505	0.0902033	0.0766158	0.0981701	0.076937	0.0753954	0.0872285	0.0880053	0.0719329	0.0737935	0.0792452	0.0800741	0.0753431
KU647709 T. haneyi	0.0842179	0.0842791	0.0865492	0.0865492	0.0886663	0.0757065	0.0962352	0.0740542	0.0725445	0.0870589	0.0879564	0.0703339	0.0717871	0.0786127	0.0794267	0.074779	0.00207783
OP023833 T. terrestris	0.0652013	0.0652503	0.0659752	0.0659752	0.0643984	0.0708272	0.0851652	0.0673273	0.0657635	0.0652621	0.0710664	0.0487209	0.050245	0.0696984	0.0689325	0.0611972	0.0444604	0.0435916
OP023832 T. terrestris	0.069453	0.0690404	0.0704767	0.0704767	0.0678676	0.0707682	0.0884042	0.0707373	0.0692842	0.0704815	0.0750964	0.0543257	0.0561997	0.0732902	0.0729204	0.0649613	0.0483953	0.0469165	0
OP023834 T. terrestris	0.0717455	0.0722475	0.0737519	0.0737519	0.0701011	0.0707682	0.0908588	0.0730686	0.0717708	0.069409	0.0740831	0.0536594	0.0580292	0.0743889	0.0730953	0.0651149	0.0490165	0.0475533	0	0
KY953227 T. ornithorhynchi	0.0833062	0.0840649	0.0839752	0.0839752	0.0818292	0.0700344	0.0860464	0.0686365	0.0676948	0.0767264	0.0832577	0.0663694	0.0700672	0.0932525	0.0957378	0.0867862	0.080472	0.0790707	0.0641434	0.0674394	0.069799
MF287951 T. annulata	0.0810093	0.082621	0.0818284	0.0818284	0.0840775	0.0701424	0.0923474	0.0689448	0.0679376	0.0811307	0.0800634	0.0621053	0.0674499	0.0786233	0.0812427	0.0767365	0.0744335	0.0736915	0.0711722	0.0739057	0.0725107	0.080559
L02366 T. parva	0.0778537	0.079917	0.0813019	0.0813019	0.0771198	0.0684758	0.0950194	0.0704588	0.0697179	0.0769191	0.0871279	0.0603369	0.0661471	0.0748566	0.0746199	0.0700342	0.0768779	0.0754972	0.0696427	0.073516	0.0713891	0.0805873	0.0144535
GU726902 T. lestoquardi	0.084299	0.0856219	0.0879431	0.0879431	0.0840786	0.0734615	0.100524	0.0732625	0.0708983	0.076675	0.0748861	0.0634052	0.0651837	0.074955	0.0737925	0.070391	0.0823333	0.0810742	0.0763476	0.0762607	0.0762607	0.0806028	0.00535854	0.0139982
LC576821 T. orientalis	0.086838	0.0884761	0.0899751	0.0899751	0.0850018	0.071816	0.0963746	0.0759738	0.0744525	0.0859333	0.0860478	0.0660085	0.0714126	0.0790526	0.077576	0.0799001	0.0872982	0.0854987	0.0797672	0.0847505	0.083875	0.0849566	0.0436857	0.0439095	0.0407739
KC790443 B. lengau	0.0700341	0.070366	0.0738837	0.0738837	0.0700792	0.0735076	0.0941449	0.0771476	0.0771341	0.0901298	0.0874225	0.0657432	0.0654722	0.0857617	0.086492	0.0790216	0.084471	0.083084	0.0739042	0.0768	0.0794061	0.0814598	0.0919861	0.0928706	0.0958294	0.100987
MK256976 B. conradae	0.0773088	0.0773807	0.0812572	0.0812572	0.0765248	0.0761296	0.0954429	0.0818715	0.0811253	0.0936994	0.0963151	0.0798838	0.0771988	0.099685	0.100557	0.0926104	0.0988048	0.0976735	0.0832624	0.0888152	0.0923099	0.100144	0.10435	0.104424	0.101286	0.111482	0.034885
KX008042 B. duncani	0.0643933	0.0654263	0.0672926	0.0672926	0.0627187	0.0783943	0.0984136	0.0736577	0.0723209	0.0920261	0.0871928	0.0625768	0.0617794	0.0833326	0.085641	0.0797076	0.0936743	0.0934302	0.0702318	0.0710045	0.075699	0.0824638	0.0894694	0.088378	0.0918774	0.0896828	0.0273786	0.0325777
MT002347 Piroplasmida sp.	0.0788015	0.0796405	0.079615	0.079615	0.072565	0.0516127	0.0712698	0.0566318	0.0551438	0.0762201	0.0756813	0.0613286	0.0673641	0.0711705	0.0696768	0.0659103	0.0810307	0.0793446	0.0719569	0.0744535	0.0751462	0.0739308	0.0769026	0.075574	0.0832908	0.0736256	0.0744784	0.0884585	0.0850059
MT002348 Piroplasmida sp.	0.0811911	0.0819721	0.0819478	0.0819478	0.0739788	0.0567089	0.0769589	0.0591655	0.0582678	0.0815593	0.0811546	0.0661736	0.0727836	0.0738798	0.074868	0.0706954	0.0863494	0.0855848	0.0772126	0.0796862	0.0803031	0.076689	0.0823648	0.0797268	0.091798	0.0772568	0.0745151	0.0931124	0.0872901	0.00552489
MT002356 Piroplasmida sp.	0.0812695	0.0821072	0.0820811	0.0820811	0.0750537	0.0533718	0.0739047	0.0591767	0.0576943	0.0787783	0.0782483	0.0630321	0.0698768	0.0744384	0.07295	0.0691948	0.0834251	0.0834438	0.0754914	0.0777219	0.0775546	0.0764337	0.0796927	0.0781577	0.0870937	0.0763369	0.0769721	0.091871	0.0885046	0.00276031	0.00686699
KT937390 T. ornithorhynchi	0.0932072	0.0933196	0.0947817	0.0947817	0.0889658	0.0852101	0.102266	0.0844373	0.0836093	0.0881332	0.0893256	0.0879222	0.0926174	0.103119	0.102318	0.0939811	0.103149	0.102257	0.0824291	0.0823656	0.0828263	0.0795995	0.0935452	0.0936378	0.0910912	0.0971856	0.0956635	0.099643	0.0970945	0.0918077	0.0970409	0.0945121
LC314658 B. microti	0.105221	0.105818	0.10733	0.10733	0.109405	0.0887497	0.11268	0.0915271	0.0912574	0.106918	0.109829	0.0990224	0.103821	0.101402	0.107544	0.0997327	0.100699	0.098153	0.0971584	0.101697	0.1057	0.105318	0.108826	0.105317	0.113558	0.107518	0.103564	0.109517	0.107363	0.108377	0.111181	0.110755	0.106566
KR611121 B. felis	0.112834	0.114408	0.117442	0.117442	0.118005	0.102134	0.120812	0.0993683	0.0990665	0.106628	0.115243	0.104334	0.106163	0.115396	0.120171	0.10948	0.112544	0.109569	0.0974988	0.102874	0.106137	0.104241	0.105586	0.106876	0.102368	0.110729	0.108204	0.111218	0.0982389	0.117527	0.120572	0.119976	0.106389	0.0461492
M87565 B. rodhaini	0.116002	0.118317	0.12049	0.12049	0.110649	0.0952054	0.124511	0.096815	0.0967976	0.111698	0.120184	0.0992192	0.109203	0.114105	0.116171	0.114406	0.1101	0.109021	0.102476	0.111394	0.113497	0.108158	0.117957	0.116129	0.121415	0.123797	0.109465	0.111845	0.114844	0.116931	0.120753	0.120229	0.109053	0.0673189	0.0692283
EF222255 Babesia sp. capybara	0.11567	0.117988	0.121745	0.121745	0.120624	0.107745	0.122666	0.0976544	0.097637	0.126309	0.117197	0.107573	0.103498	0.108921	0.110175	0.113326	0.105516	0.105287	0.103701	0.109797	0.113547	0.109502	0.116407	0.117296	0.103376	0.111659	0.112545	0.127759	0.103176	0.108568	0.111112	0.110948	0.128017	0.131519	0.131299	0.129835
OR149996 Babesia goianiaensis nov. sp. 42600	0.111412	0.113119	0.116959	0.116959	0.11414	0.103083	0.119279	0.0942368	0.0935397	0.125568	0.115585	0.102995	0.101128	0.105449	0.104956	0.109395	0.105488	0.105259	0.102933	0.1075	0.110928	0.105949	0.112862	0.113144	0.103466	0.111691	0.11415	0.128512	0.104426	0.106906	0.107547	0.109293	0.126288	0.122807	0.127289	0.123317	0.00644302
OR149998 Babesia goianiaensis nov. sp. 51080 clone 2	0.109325	0.11013	0.113982	0.113982	0.112212	0.104029	0.119295	0.0978473	0.0971284	0.123651	0.11626	0.103586	0.100329	0.104944	0.104207	0.110128	0.103021	0.102833	0.0996081	0.106545	0.111681	0.103087	0.11239	0.11508	0.104795	0.112498	0.110478	0.122595	0.0984396	0.102658	0.104092	0.105057	0.121069	0.119727	0.1235	0.123287	0.01534	0.0112976
OR149995 Babesia goianiaensis nov. sp. 51080 clone 6	0.109366	0.111616	0.115524	0.115524	0.111329	0.103114	0.118647	0.0964526	0.0960125	0.122841	0.115454	0.0989685	0.0965999	0.105291	0.102711	0.108928	0.101369	0.101357	0.0988315	0.103575	0.107095	0.103364	0.112857	0.112577	0.103509	0.113742	0.109788	0.121945	0.0998549	0.101012	0.104833	0.103417	0.12021	0.122882	0.124991	0.123761	0.0164693	0.0118636	0.00201111
OR149997 Babesia goianiaensis nov. sp. 51080 clone 1	0.110853	0.11194	0.11586	0.11586	0.11284	0.103114	0.119012	0.097751	0.0970329	0.122841	0.115454	0.100158	0.0979025	0.105594	0.104103	0.110018	0.101369	0.101658	0.0991402	0.103872	0.108295	0.103668	0.113215	0.114133	0.103509	0.114091	0.111206	0.122323	0.100268	0.101012	0.105139	0.103417	0.120305	0.123242	0.125369	0.125498	0.016678	0.0119582	0.00201652	0
OR149999 Babesia goianiaensis nov. sp. 51080 clone 5	0.110674	0.111919	0.115839	0.115839	0.112659	0.10406	0.119786	0.0975948	0.0968778	0.123684	0.116291	0.100057	0.0977457	0.105574	0.103936	0.109841	0.102201	0.102405	0.0999254	0.103853	0.108194	0.104408	0.114012	0.113946	0.104816	0.114862	0.111026	0.123103	0.101308	0.101841	0.105119	0.104244	0.121103	0.123219	0.12613	0.125289	0.0166528	0.0119401	0.00201615	0.00131442	0.00131701
KM046917 B. bigemina	0.114913	0.115658	0.118836	0.118836	0.111742	0.108912	0.135154	0.110853	0.111245	0.112711	0.118179	0.107693	0.113512	0.118797	0.122893	0.118762	0.119936	0.119382	0.119529	0.123998	0.12507	0.119901	0.112932	0.108077	0.116247	0.112539	0.106713	0.120381	0.104565	0.114539	0.115382	0.116329	0.125207	0.133016	0.134445	0.141761	0.132059	0.128988	0.126186	0.126746	0.127704	0.127487
AY072926 B. canis	0.115351	0.11836	0.11984	0.11984	0.110135	0.108983	0.131152	0.102054	0.102023	0.114218	0.111006	0.108666	0.112522	0.121598	0.124148	0.122274	0.119927	0.118503	0.113011	0.11693	0.116895	0.116587	0.117256	0.112737	0.11332	0.117499	0.112006	0.129141	0.112698	0.103134	0.106333	0.104944	0.125215	0.140496	0.136119	0.143003	0.121215	0.117717	0.118073	0.1179	0.119564	0.119364	0.0787326
KY867435 B. ovis	0.11859	0.119482	0.117736	0.117736	0.121451	0.116215	0.143016	0.119233	0.119233	0.119981	0.129601	0.120106	0.129457	0.135926	0.13499	0.125289	0.133234	0.132168	0.126697	0.129234	0.13145	0.131158	0.122438	0.119929	0.130574	0.125924	0.124634	0.134171	0.121434	0.123116	0.125099	0.125087	0.130565	0.138528	0.138172	0.148036	0.144529	0.144643	0.140838	0.142365	0.142841	0.143684	0.085401	0.105791
JX495403 B. bovis	0.169799	0.170287	0.172757	0.172757	0.164092	0.157511	0.18864	0.161249	0.162889	0.16827	0.170221	0.160102	0.166675	0.178645	0.182809	0.174244	0.171611	0.169185	0.159596	0.170846	0.172688	0.174023	0.162194	0.161644	0.168509	0.160855	0.163785	0.176413	0.164543	0.171727	0.170938	0.173338	0.167643	0.189139	0.195485	0.194453	0.185477	0.179235	0.177972	0.179686	0.182433	0.182104	0.118827	0.133381	0.104129

## Sheet: Caption
Table. Estimates of Evolutionary Divergence between Sequences
The number of base substitutions per site from between sequences are shown. Analyses were conducted using the Maximum Composite Likelihood model [1]. This analysis involved 46 nucleotide sequences. All ambiguous positions were removed for each sequence pair (pairwise deletion option). There were a total of 1788 positions in the final dataset. Evolutionary analyses were conducted in MEGA11 [2]
1. Tamura K., Nei M., and Kumar S. (2004). Prospects for inferring very large phylogenies by using the neighbor-joining method. Proceedings of the National Academy of Sciences (USA) 101:11030-11035.
2. Tamura K., Stecher G., and Kumar S. (2021). MEGA 11: Molecular Evolutionary Genetics Analysis Version 11. Molecular Biology and Evolution https://doi.org/10.1093/molbev/msab120.
Disclaimer: Although utmost care has been taken to ensure the correctness of the caption, the caption text is provided "as is" without any warranty of any kind. Authors advise the user to carefully check the caption prior to its use for any purpose and report any errors or problems to the authors immediately (www.megasoftware.net). In no event shall the authors and their employers be liable for a…
